# Supplementary material for: The Reality of a Head-Mounted Display (HMD) Environment Tested via Lightness Perception
Source: J Imaging. 2024 Jan 29;10(2):36. doi: 10.3390/jimaging10020036 (PMC10889787; doi:10.3390/jimaging10020036)
Supplement: Supplementary file 1 [file jimaging-10-00036-s001.zip]

Archive with 1 entries (1 files):
- jimaging-2803736-supplementary.pdf
